# Supplementary material for: Objectively Measured Physical Activity, Sedentary Behavior and Functional Performance before and after Lower Limb Joint Arthroplasty: A Systematic Review with Meta-Analysis
Source: J Clin Med. 2021 Dec 15;10(24):5885. doi: 10.3390/jcm10245885 (PMC8709318; doi:10.3390/jcm10245885)
Supplement: Supplementary file 1 [file jcm-10-05885-s001.zip]

Archive with 1 entries (1 files):
- jcm-1486286-supplementary.pdf
